# Supplementary material for: Dopaminergic Input Regulates the Sensitivity of Indirect Pathway Striatal Spiny Neurons to Brain-Derived Neurotrophic Factor
Source: Biology (Basel). 2023 Oct 23;12(10):1360. doi: 10.3390/biology12101360 (PMC10604681; doi:10.3390/biology12101360)
Supplement: Supplementary file 1 [file biology-12-01360-s001.zip]

Archive with 1 entries (1 files):
- biology-2641020-supplementary.pdf
